# Supplementary material for: Association of Renin-Angiotensin System Blockers with Survival in Patients on Maintenance Hemodialysis
Source: J Clin Med. 2023 May 5;12(9):3301. doi: 10.3390/jcm12093301 (PMC10179028; doi:10.3390/jcm12093301)
Supplement: Supplementary file 1 [file jcm-12-03301-s001.zip]

Archive with 1 entries (1 files):
- jcm-2295735-Supplementary material.pdf
